# Supplementary material for: Explainable Artificial Intelligence Paves the Way in Precision Diagnostics and Biomarker Discovery for the Subclass of Diabetic Retinopathy in Type 2 Diabetics
Source: Metabolites. 2023 Dec 18;13(12):1204. doi: 10.3390/metabo13121204 (PMC10745306; doi:10.3390/metabo13121204)
Supplement: Supplementary file 1 [file metabolites-13-01204-s001.zip]

Archive with 1 entries (1 files):
- metabolites-2720044-supplementary.pdf
